# Supplementary material for: Protein Source, Dietary Fibre Intake, and Inflammation in Older Adults: A UK Biobank Study
Source: Nutrients. 2025 Apr 26;17(9):1454. doi: 10.3390/nu17091454 (PMC12073801; doi:10.3390/nu17091454)
Supplement: Supplementary file 1 [file nutrients-17-01454-s001.zip]

Archive with 1 entries (1 files):
- nutrients-3564539-supplementary.pdf
